# Supplementary material for: Clustering-based Failed goal Aware Hindsight Experience Replay
Source: PeerJ Comput Sci. 2024 Dec 12;10:e2588. doi: 10.7717/peerj-cs.2588 (PMC11784800; doi:10.7717/peerj-cs.2588)
Supplement: Supplemental Information 1 — The proposed algorithm is trained using the ‘train.py’ script, which along with the required modules, is located in their respective folders. The ‘figures’ folder contains the data used for plotting the experimental results and the ‘graph_hor.py’ script for generating the graphs. [file peerj-cs-10-2588-s001.zip]

Archive with 115 entries (91 files):
- Clustering-based-Failed-Goal-Aware-Hindsight-Experience-Replay-main/
- Clustering-based-Failed-Goal-Aware-Hindsight-Experience-Replay-main/README.md
- Clustering-based-Failed-Goal-Aware-Hindsight-Experience-Replay-main/demo.py
- Clustering-based-Failed-Goal-Aware-Hindsight-Experience-Replay-main/figures/
- Clustering-based-Failed-Goal-Aware-Hindsight-Experience-Replay-main/figures/FetchPickAndPlace-v1/
- Clustering-based-Failed-Goal-Aware-Hindsight-Experience-Replay-main/figures/FetchPickAndPlace-v1/FAHER/
- Clustering-based-Failed-Goal-Aware-Hindsight-Experience-Replay-main/figures/FetchPickAndPlace-v1/FAHER/success_rates_121.pickle
- Clustering-based-Failed-Goal-Aware-Hindsight-Experience-Replay-main/figures/FetchPickAndPlace-v1/FAHER/success_rates_123.pickle
- Clustering-based-Failed-Goal-Aware-Hindsight-Experience-Replay-main/figures/FetchPickAndPlace-v1/FAHER/success_rates_125.pickle
- Clustering-based-Failed-Goal-Aware-Hindsight-Experience-Replay-main/figures/FetchPickAndPlace-v1/FAHER/success_rates_127.pickle
- Clustering-based-Failed-Goal-Aware-Hindsight-Experience-Replay-main/figures/FetchPickAndPlace-v1/FAHER/success_rates_133.pickle
- Clustering-based-Failed-Goal-Aware-Hindsight-Experience-Replay-main/figures/FetchPickAndPlace-v1/FAHER_EBP/
- Clustering-based-Failed-Goal-Aware-Hindsight-Experience-Replay-main/figures/FetchPickAndPlace-v1/FAHER_EBP/success_rates_121.pickle
- Clustering-based-Failed-Goal-Aware-Hindsight-Experience-Replay-main/figures/FetchPickAndPlace-v1/FAHER_EBP/success_rates_123.pickle
- Clustering-based-Failed-Goal-Aware-Hindsight-Experience-Replay-main/figures/FetchPickAndPlace-v1/FAHER_EBP/success_rates_125.pickle
- Clustering-based-Failed-Goal-Aware-Hindsight-Experience-Replay-main/figures/FetchPickAndPlace-v1/FAHER_EBP/success_rates_127.pickle
- Clustering-based-Failed-Goal-Aware-Hindsight-Experience-Replay-main/figures/FetchPickAndPlace-v1/FAHER_EBP/success_rates_133.pickle
- Clustering-based-Failed-Goal-Aware-Hindsight-Experience-Replay-main/figures/FetchPickAndPlace-v1/HER/
- Clustering-based-Failed-Goal-Aware-Hindsight-Experience-Replay-main/figures/FetchPickAndPlace-v1/HER/success_rates_121.pickle
- Clustering-based-Failed-Goal-Aware-Hindsight-Experience-Replay-main/figures/FetchPickAndPlace-v1/HER/success_rates_123.pickle
- Clustering-based-Failed-Goal-Aware-Hindsight-Experience-Replay-main/figures/FetchPickAndPlace-v1/HER/success_rates_125.pickle
- Clustering-based-Failed-Goal-Aware-Hindsight-Experience-Replay-main/figures/FetchPickAndPlace-v1/HER/success_rates_127.pickle
- Clustering-based-Failed-Goal-Aware-Hindsight-Experience-Replay-main/figures/FetchPickAndPlace-v1/HER/success_rates_133.pickle
- Clustering-based-Failed-Goal-Aware-Hindsight-Experience-Replay-main/figures/FetchPickAndPlace-v1/HER_EBP/
- Clustering-based-Failed-Goal-Aware-Hindsight-Experience-Replay-main/figures/FetchPickAndPlace-v1/HER_EBP/success_rates_121.pickle
- Clustering-based-Failed-Goal-Aware-Hindsight-Experience-Replay-main/figures/FetchPickAndPlace-v1/HER_EBP/success_rates_123.pickle
- Clustering-based-Failed-Goal-Aware-Hindsight-Experience-Replay-main/figures/FetchPickAndPlace-v1/HER_EBP/success_rates_125.pickle
- Clustering-based-Failed-Goal-Aware-Hindsight-Experience-Replay-main/figures/FetchPickAndPlace-v1/HER_EBP/success_rates_127.pickle
- Clustering-based-Failed-Goal-Aware-Hindsight-Experience-Replay-main/figures/FetchPickAndPlace-v1/HER_EBP/success_rates_133.pickle
- Clustering-based-Failed-Goal-Aware-Hindsight-Experience-Replay-main/figures/FetchPush-v1/
- Clustering-based-Failed-Goal-Aware-Hindsight-Experience-Replay-main/figures/FetchPush-v1/FAHER/
- Clustering-based-Failed-Goal-Aware-Hindsight-Experience-Replay-main/figures/FetchPush-v1/FAHER/success_rates_121.pickle
- Clustering-based-Failed-Goal-Aware-Hindsight-Experience-Replay-main/figures/FetchPush-v1/FAHER/success_rates_123.pickle
- Clustering-based-Failed-Goal-Aware-Hindsight-Experience-Replay-main/figures/FetchPush-v1/FAHER/success_rates_125.pickle
- Clustering-based-Failed-Goal-Aware-Hindsight-Experience-Replay-main/figures/FetchPush-v1/FAHER/success_rates_127.pickle
- Clustering-based-Failed-Goal-Aware-Hindsight-Experience-Replay-main/figures/FetchPush-v1/FAHER/success_rates_133.pickle
- Clustering-based-Failed-Goal-Aware-Hindsight-Experience-Replay-main/figures/FetchPush-v1/FAHER_EBP/
- Clustering-based-Failed-Goal-Aware-Hindsight-Experience-Replay-main/figures/FetchPush-v1/FAHER_EBP/success_rates_121.pickle
- Clustering-based-Failed-Goal-Aware-Hindsight-Experience-Replay-main/figures/FetchPush-v1/FAHER_EBP/success_rates_123.pickle
- Clustering-based-Failed-Goal-Aware-Hindsight-Experience-Replay-main/figures/FetchPush-v1/FAHER_EBP/success_rates_125.pickle
- Clustering-based-Failed-Goal-Aware-Hindsight-Experience-Replay-main/figures/FetchPush-v1/FAHER_EBP/success_rates_127.pickle
- Clustering-based-Failed-Goal-Aware-Hindsight-Experience-Replay-main/figures/FetchPush-v1/FAHER_EBP/success_rates_133.pickle
- Clustering-based-Failed-Goal-Aware-Hindsight-Experience-Replay-main/figures/FetchPush-v1/HER/
- Clustering-based-Failed-Goal-Aware-Hindsight-Experience-Replay-main/figures/FetchPush-v1/HER/success_rates_121.pickle
- Clustering-based-Failed-Goal-Aware-Hindsight-Experience-Replay-main/figures/FetchPush-v1/HER/success_rates_123.pickle
- Clustering-based-Failed-Goal-Aware-Hindsight-Experience-Replay-main/figures/FetchPush-v1/HER/success_rates_125.pickle
- Clustering-based-Failed-Goal-Aware-Hindsight-Experience-Replay-main/figures/FetchPush-v1/HER/success_rates_127.pickle
- Clustering-based-Failed-Goal-Aware-Hindsight-Experience-Replay-main/figures/FetchPush-v1/HER/success_rates_133.pickle
- Clustering-based-Failed-Goal-Aware-Hindsight-Experience-Replay-main/figures/FetchPush-v1/HER_EBP/
- Clustering-based-Failed-Goal-Aware-Hindsight-Experience-Replay-main/figures/FetchPush-v1/HER_EBP/success_rates_121.pickle
- Clustering-based-Failed-Goal-Aware-Hindsight-Experience-Replay-main/figures/FetchPush-v1/HER_EBP/success_rates_123.pickle
- Clustering-based-Failed-Goal-Aware-Hindsight-Experience-Replay-main/figures/FetchPush-v1/HER_EBP/success_rates_125.pickle
- Clustering-based-Failed-Goal-Aware-Hindsight-Experience-Replay-main/figures/FetchPush-v1/HER_EBP/success_rates_127.pickle
- Clustering-based-Failed-Goal-Aware-Hindsight-Experience-Replay-main/figures/FetchPush-v1/HER_EBP/success_rates_133.pickle
- Clustering-based-Failed-Goal-Aware-Hindsight-Experience-Replay-main/figures/FetchSlide-v1/
- Clustering-based-Failed-Goal-Aware-Hindsight-Experience-Replay-main/figures/FetchSlide-v1/FAHER/
- Clustering-based-Failed-Goal-Aware-Hindsight-Experience-Replay-main/figures/FetchSlide-v1/FAHER/success_rates_121.pickle
- Clustering-based-Failed-Goal-Aware-Hindsight-Experience-Replay-main/figures/FetchSlide-v1/FAHER/success_rates_123.pickle
- Clustering-based-Failed-Goal-Aware-Hindsight-Experience-Replay-main/figures/FetchSlide-v1/FAHER/success_rates_125.pickle
- Clustering-based-Failed-Goal-Aware-Hindsight-Experience-Replay-main/figures/FetchSlide-v1/FAHER/success_rates_127.pickle
- Clustering-based-Failed-Goal-Aware-Hindsight-Experience-Replay-main/figures/FetchSlide-v1/FAHER/success_rates_133.pickle
- Clustering-based-Failed-Goal-Aware-Hindsight-Experience-Replay-main/figures/FetchSlide-v1/FAHER_EBP/
- Clustering-based-Failed-Goal-Aware-Hindsight-Experience-Replay-main/figures/FetchSlide-v1/FAHER_EBP/success_rates_121.pickle
- Clustering-based-Failed-Goal-Aware-Hindsight-Experience-Replay-main/figures/FetchSlide-v1/FAHER_EBP/success_rates_123.pickle
- Clustering-based-Failed-Goal-Aware-Hindsight-Experience-Replay-main/figures/FetchSlide-v1/FAHER_EBP/success_rates_125.pickle
- Clustering-based-Failed-Goal-Aware-Hindsight-Experience-Replay-main/figures/FetchSlide-v1/FAHER_EBP/success_rates_127.pickle
- Clustering-based-Failed-Goal-Aware-Hindsight-Experience-Replay-main/figures/FetchSlide-v1/FAHER_EBP/success_rates_133.pickle
- Clustering-based-Failed-Goal-Aware-Hindsight-Experience-Replay-main/figures/FetchSlide-v1/HER/
- Clustering-based-Failed-Goal-Aware-Hindsight-Experience-Replay-main/figures/FetchSlide-v1/HER/success_rates_121.pickle
- Clustering-based-Failed-Goal-Aware-Hindsight-Experience-Replay-main/figures/FetchSlide-v1/HER/success_rates_123.pickle
- Clustering-based-Failed-Goal-Aware-Hindsight-Experience-Replay-main/figures/FetchSlide-v1/HER/success_rates_125.pickle
- Clustering-based-Failed-Goal-Aware-Hindsight-Experience-Replay-main/figures/FetchSlide-v1/HER/success_rates_127.pickle
- Clustering-based-Failed-Goal-Aware-Hindsight-Experience-Replay-main/figures/FetchSlide-v1/HER/success_rates_133.pickle
- Clustering-based-Failed-Goal-Aware-Hindsight-Experience-Replay-main/figures/FetchSlide-v1/HER_EBP/
- Clustering-based-Failed-Goal-Aware-Hindsight-Experience-Replay-main/figures/FetchSlide-v1/HER_EBP/success_rates_121.pickle
- Clustering-based-Failed-Goal-Aware-Hindsight-Experience-Replay-main/figures/FetchSlide-v1/HER_EBP/success_rates_123.pickle
- Clustering-based-Failed-Goal-Aware-Hindsight-Experience-Replay-main/figures/FetchSlide-v1/HER_EBP/success_rates_125.pickle
- Clustering-based-Failed-Goal-Aware-Hindsight-Experience-Replay-main/figures/FetchSlide-v1/HER_EBP/success_rates_127.pickle
- Clustering-based-Failed-Goal-Aware-Hindsight-Experience-Replay-main/figures/FetchSlide-v1/HER_EBP/success_rates_133.pickle
- Clustering-based-Failed-Goal-Aware-Hindsight-Experience-Replay-main/figures/Result.png
- Clustering-based-Failed-Goal-Aware-Hindsight-Experience-Replay-main/figures/graph_hor.py
- Clustering-based-Failed-Goal-Aware-Hindsight-Experience-Replay-main/figures/success_rates_121.pickle
- Clustering-based-Failed-Goal-Aware-Hindsight-Experience-Replay-main/her_modules/
- Clustering-based-Failed-Goal-Aware-Hindsight-Experience-Replay-main/her_modules/__init__.py
- Clustering-based-Failed-Goal-Aware-Hindsight-Experience-Replay-main/her_modules/her.py
- Clustering-based-Failed-Goal-Aware-Hindsight-Experience-Replay-main/mpi_utils/
- Clustering-based-Failed-Goal-Aware-Hindsight-Experience-Replay-main/mpi_utils/__init__.py
- Clustering-based-Failed-Goal-Aware-Hindsight-Experience-Replay-main/mpi_utils/mpi_utils.py
- Clustering-based-Failed-Goal-Aware-Hindsight-Experience-Replay-main/mpi_utils/normalizer.py
- Clustering-based-Failed-Goal-Aware-Hindsight-Experience-Replay-main/rl_modules/
- Clustering-based-Failed-Goal-Aware-Hindsight-Experience-Replay-main/rl_modules/__init__.py
- Clustering-based-Failed-Goal-Aware-Hindsight-Experience-Replay-main/rl_modules/ddpg_agent.py
- Clustering-based-Failed-Goal-Aware-Hindsight-Experience-Replay-main/rl_modules/models.py
- Clustering-based-Failed-Goal-Aware-Hindsight-Experience-Replay-main/rl_modules/replay_buffer.py
- Clustering-based-Failed-Goal-Aware-Hindsight-Experience-Replay-main/saved_models/
- Clustering-based-Failed-Goal-Aware-Hindsight-Experience-Replay-main/saved_models/FetchPickAndPlace-v1/
- Clustering-based-Failed-Goal-Aware-Hindsight-Experience-Replay-main/saved_models/FetchPickAndPlace-v1/model121.pt
- Clustering-based-Failed-Goal-Aware-Hindsight-Experience-Replay-main/saved_models/FetchPickAndPlace-v1/model123.pt
- Clustering-based-Failed-Goal-Aware-Hindsight-Experience-Replay-main/saved_models/FetchPickAndPlace-v1/model125.pt
- Clustering-based-Failed-Goal-Aware-Hindsight-Experience-Replay-main/saved_models/FetchPickAndPlace-v1/model127.pt
- Clustering-based-Failed-Goal-Aware-Hindsight-Experience-Replay-main/saved_models/FetchPickAndPlace-v1/model133.pt
- Clustering-based-Failed-Goal-Aware-Hindsight-Experience-Replay-main/saved_models/FetchPush-v1/
- Clustering-based-Failed-Goal-Aware-Hindsight-Experience-Replay-main/saved_models/FetchPush-v1/model.pt
- Clustering-based-Failed-Goal-Aware-Hindsight-Experience-Replay-main/saved_models/FetchPush-v1/model121.pt
- Clustering-based-Failed-Goal-Aware-Hindsight-Experience-Replay-main/saved_models/FetchPush-v1/model123.pt
- Clustering-based-Failed-Goal-Aware-Hindsight-Experience-Replay-main/saved_models/FetchPush-v1/model125.pt
- Clustering-based-Failed-Goal-Aware-Hindsight-Experience-Replay-main/saved_models/FetchPush-v1/model127.pt
- Clustering-based-Failed-Goal-Aware-Hindsight-Experience-Replay-main/saved_models/FetchPush-v1/model133.pt
- Clustering-based-Failed-Goal-Aware-Hindsight-Experience-Replay-main/saved_models/FetchSlide-v1/
- Clustering-based-Failed-Goal-Aware-Hindsight-Experience-Replay-main/saved_models/FetchSlide-v1/model121.pt
- Clustering-based-Failed-Goal-Aware-Hindsight-Experience-Replay-main/saved_models/FetchSlide-v1/model123.pt
- Clustering-based-Failed-Goal-Aware-Hindsight-Experience-Replay-main/saved_models/FetchSlide-v1/model125.pt
- Clustering-based-Failed-Goal-Aware-Hindsight-Experience-Replay-main/saved_models/FetchSlide-v1/model127.pt
- Clustering-based-Failed-Goal-Aware-Hindsight-Experience-Replay-main/saved_models/FetchSlide-v1/model133.pt
- Clustering-based-Failed-Goal-Aware-Hindsight-Experience-Replay-main/train.py
