# Supplementary material for: Clustering-based Failed goal Aware Hindsight Experience Replay
Source: PeerJ Comput Sci. 2024 Dec 12;10:e2588. doi: 10.7717/peerj-cs.2588 (PMC11784800; doi:10.7717/peerj-cs.2588)
Supplement: Supplemental Information 1 — The proposed algorithm is trained using the ‘train.py’ script, which along with the required modules, is located in their respective folders. The ‘figures’ folder contains the data used for plotting the experimental results and the ‘graph_hor.py’ script for generating the graphs. [file peerj-cs-10-2588-s001.zip › Clustering-based-Failed-Goal-Aware-Hindsight-Experience-Replay-main/README.md]

# Clustering-based Failed goald award Hindsight experience replay (FAHER)

## Acknowledgement:
- [Openai Baselines](https://github.com/openai/baselines)
- [Reference Repository](https://github.com/TianhongDai/hindsight-experience-replay/tree/master)

## Environments
- Unbuntu 18.04
- python=3.6
- torch=1.10.1
- gym=0.17.2
- mujoco-py
- mpi4py
- sklearn
