# Supplementary material for: Clustering-based Failed goal Aware Hindsight Experience Replay
Source: PeerJ Comput Sci. 2024 Dec 12;10:e2588. doi: 10.7717/peerj-cs.2588 (PMC11784800; doi:10.7717/peerj-cs.2588)
Supplement: Supplemental Information 1 — The proposed algorithm is trained using the ‘train.py’ script, which along with the required modules, is located in their respective folders. The ‘figures’ folder contains the data used for plotting the experimental results and the ‘graph_hor.py’ script for generating the graphs. [file peerj-cs-10-2588-s001.zip › Clustering-based-Failed-Goal-Aware-Hindsight-Experience-Replay-main/demo.py]

import torch
from rl_modules.models import actor
import argparse
import gym
import numpy as np

def get_args():
    parser = argparse.ArgumentParser()
    # the environment setting
    parser.add_argument('--env-name', type=str, default='FetchPush-v1', help='the environment name')
    parser.add_argument('--n-epochs', type=int, default=200, help='the number of epochs to train the agent')
    parser.add_argument('--n-cycles', type=int, default=50, help='the times to collect samples per epoch')
    parser.add_argument('--n-batches', type=int, default=40, help='the times to update the network')
    parser.add_argument('--save-interval', type=int, default=5, help='the interval that save the trajectory')
    parser.add_argument('--seed', type=int, default=123, help='random seed')
    parser.add_argument('--num-workers', type=int, default=1, help='the number of cpus to collect samples')
    parser.add_argument('--replay-strategy', type=str, default='none', help='the HER strategy')
    parser.add_argument('--clip-return', type=float, default=50, help='if clip the returns')
    parser.add_argument('--save-dir', type=str, default='saved_models/', help='the path to save the models')
    parser.add_argument('--noise-eps', type=float, default=0.2, help='noise eps')
    parser.add_argument('--random-eps', type=float, default=0.3, help='random eps')
    parser.add_argument('--buffer-size', type=int, default=int(1e6), help='the size of the buffer')
    parser.add_argument('--replay-k', type=int, default=4, help='ratio to be replace')
    parser.add_argument('--clip-obs', type=float, default=200, help='the clip ratio')
    parser.add_argument('--batch-size', type=int, default=256, help='the sample batch size')
    parser.add_argument('--gamma', type=float, default=0.98, help='the discount factor')
    parser.add_argument('--action-l2', type=float, default=1, help='l2 reg')
    parser.add_argument('--lr-actor', type=float, default=0.001, help='the learning rate of the actor')
    parser.add_argument('--lr-critic', type=float, default=0.001, help='the learning rate of the critic')
    parser.add_argument('--polyak', type=float, default=0.95, help='the average coefficient')
    parser.add_argument('--n-test-rollouts', type=int, default=10, help='the number of tests')
    parser.add_argument('--clip-range', type=float, default=5, help='the clip range')
    parser.add_argument('--demo-length', type=int, default=1000, help='the demo length')
    parser.add_argument('--cuda', default=True, help='if use gpu do the acceleration')
    # parser.add_argument('--cuda', action='store_true', help='if use gpu do the acceleration')
    parser.add_argument('--num-rollouts-per-mpi', type=int, default=4, help='the rollouts per mpi')

    args = parser.parse_args()

    return args


# process the inputs
def process_inputs(o, g, o_mean, o_std, g_mean, g_std, args):
    o_clip = np.clip(o, -args.clip_obs, args.clip_obs)
    g_clip = np.clip(g, -args.clip_obs, args.clip_obs)
    o_norm = np.clip((o_clip - o_mean) / (o_std), -args.clip_range, args.clip_range)
    g_norm = np.clip((g_clip - g_mean) / (g_std), -args.clip_range, args.clip_range)
    inputs = np.concatenate([o_norm, g_norm])
    inputs = torch.tensor(inputs, dtype=torch.float32)
    return inputs

if __name__ == '__main__':
    args = get_args()
    # load the model param
    model_path = args.save_dir + args.env_name + '/model.pt'
    o_mean, o_std, g_mean, g_std, model = torch.load(model_path, map_location=lambda storage, loc: storage)
    # create the environment
    env = gym.make(args.env_name)
    # get the env param
    observation = env.reset()
    # get the environment params
    env_params = {'obs': observation['observation'].shape[0], 
                  'goal': observation['desired_goal'].shape[0], 
                  'action': env.action_space.shape[0], 
                  'action_max': env.action_space.high[0],
                  }
    # create the actor network
    actor_network = actor(env_params)
    actor_network.load_state_dict(model)
    actor_network.eval()
    successes = []
    success = 0
    for j in range(5):
        for i in range(args.demo_length):
            observation = env.reset()
            # start to do the demo
            obs = observation['observation']
            g = observation['desired_goal']
            for t in range(env._max_episode_steps):
                env.render()
                # reset the environment

                inputs = process_inputs(obs, g, o_mean, o_std, g_mean, g_std, args)

                with torch.no_grad():
                    pi = actor_network(inputs)
                action = pi.detach().numpy().squeeze()
                # put actions into the environment
                observation_new, reward, _, info = env.step(action)
                obs = observation_new['observation']
                # print(observation_new['achieved_goal'])
            if info['is_success']:
                success += 1
            print('the episode: {}, success: {}, success_rate: {}'.format(i, info['is_success'], success/(i+1)))
        successes.append(success)
        success = 0
        print(successes)
