# Supplementary material for: Clustering-based Failed goal Aware Hindsight Experience Replay
Source: PeerJ Comput Sci. 2024 Dec 12;10:e2588. doi: 10.7717/peerj-cs.2588 (PMC11784800; doi:10.7717/peerj-cs.2588)
Supplement: Supplemental Information 1 — The proposed algorithm is trained using the ‘train.py’ script, which along with the required modules, is located in their respective folders. The ‘figures’ folder contains the data used for plotting the experimental results and the ‘graph_hor.py’ script for generating the graphs. [file peerj-cs-10-2588-s001.zip › Clustering-based-Failed-Goal-Aware-Hindsight-Experience-Replay-main/figures/graph_hor.py]

import matplotlib.pyplot as plt
import numpy as np
import pickle
import os

def data_process(data, size):
	means = []
	x = []
	stds = []
	for i in range(len(data)):
		means.append(np.mean(data[max(i - size, 0):i + 1]))
		x.append(i)
		stds.append(np.std(data[max(i - size, 0):i + 1]))
	stds = np.array(stds)

	return x, means, stds

def data_fill(data):
	temp = np.array(data[-10:])
	while len(data) < 200:
		data += temp[np.random.randint(10, size=10)].tolist()
	return data[:200]

tasks = ['FetchPush-v1','FetchPickAndPlace-v1','FetchSlide-v1']
titles = ['Push','PickAndPlace',"Slide"]
names = ['HER','FAHER','HER_EBP','FAHER_EBP']
names_l = ['HER','FAHER','HER+EBP','FAHER+EBP']
seeds = ['121','123','125','127','133']

data = np.zeros((len(tasks),len(names),5,200))
data2 = np.zeros((len(tasks),len(names),4,200))
for k in range(len(tasks)):

	for i in range(len(names)):
		for j in range(len(seeds)):
			with open(tasks[k]+"/"+names[i]+"/success_rates_"+seeds[j]+".pickle","rb") as fr:
				data_t = pickle.load(fr)[:200]
				data0 = data_fill(data_t)
				data[k,i,j] = np.array(data0)

		data0 = data[k,i].mean(0)
		x0, means0, stds0 = data_process(data0.tolist(), 20)
		data_M = data[k,i].max(0)
		x_M, means_M, stds_M = data_process(data_M.tolist(), 20)
		data_m = data[k,i].min(0)
		x_m, means_m, stds_m = data_process(data_m.tolist(), 20)

		data2[k,i,0] = means0
		data2[k,i,1] = x0
		data2[k,i,2] = means_m
		data2[k,i,3] = means_M

colors = ['blue','orange','green','red']
colors = [u'#1f77b4', u'#ff7f0e', u'#2ca02c', u'#d62728']
abc = ['(a)','(b)','(c)','(d)','(e)','(f)']
fig, ax = plt.subplots(2, 3, figsize=(20, 10))
fig.subplots_adjust(left=0.035, right=0.99, bottom=0.19,top=0.95, wspace=0.15, hspace=0.3)
for i in range(2):
	for j in range(3):
		for spine in ax[i][j].spines.values():
		    spine.set_visible(False)
		ax[i][j].tick_params(top=False, bottom=False, left=False, right=False)
		ax[i][j].set_xlim(0,200)
		if i == 1 and j == 0:
			ax[i][j].set_xlim(0,100)
		ax[i][j].set_ylim(-0.05,1.05)
		ax[i][j].set_facecolor('#E7EAEF')
		ax[i][j].grid(True,color='white',alpha=0.7)
		for k in range(2):
			if i == 0:
				k2 = k
			else:
				k2 = k+2
			
			means0, x0, means_m, means_M = data2[j,k2]
			if j == 0:
				ax[i][j].plot(means0, label=names_l[k2], c=colors[k2],linewidth=3.0)
			else:
				ax[i][j].plot(means0, c=colors[k2],linewidth=3.0)
			ax[i][j].fill_between(x0, means_m, means_M, alpha=0.3, color=colors[k2], edgecolor="none")
		ax[i][j].set_xlabel('Epoch\n'+abc[i*3+j], size=20)
		if i == 0:
			ax[i][j].set_title(titles[j], size=30)
		# if j == 0:
		ax[i][j].set_ylabel('Success Rate',fontsize = 20)

fig.legend(loc="lower center", ncol = 4, bbox_to_anchor=(0.5, 0), fontsize = 30)
# plt.show()
plt.savefig('Result.png',dpi=600)
