# Supplementary material for: Clustering-based Failed goal Aware Hindsight Experience Replay
Source: PeerJ Comput Sci. 2024 Dec 12;10:e2588. doi: 10.7717/peerj-cs.2588 (PMC11784800; doi:10.7717/peerj-cs.2588)
Supplement: Supplemental Information 1 — The proposed algorithm is trained using the ‘train.py’ script, which along with the required modules, is located in their respective folders. The ‘figures’ folder contains the data used for plotting the experimental results and the ‘graph_hor.py’ script for generating the graphs. [file peerj-cs-10-2588-s001.zip › Clustering-based-Failed-Goal-Aware-Hindsight-Experience-Replay-main/her_modules/her.py]

import numpy as np

class her_sampler:
    def __init__(self, replay_strategy, replay_k, reward_func=None):
        self.replay_strategy = replay_strategy
        self.replay_k = replay_k
        if self.replay_strategy == 'future':
            self.future_p = 1 - (1. / (1 + replay_k)) ### if k == 4 out is 0.8 
        else:
            self.future_p = 0
        self.reward_func = reward_func

    def sample_her_transitions(self, episode_batch, batch_size_in_transitions, clustered_idx=[]):
        T = episode_batch['actions'].shape[1] ### 50
        rollout_batch_size = episode_batch['actions'].shape[0] ### all size of buffer
        batch_size = batch_size_in_transitions
        # select which rollouts and which timesteps to be used
        # cher
        if len(clustered_idx) == 0:
            episode_idxs = np.random.randint(0, rollout_batch_size, batch_size)
        else:
            episode_idxs = self.clustering_her_random(rollout_batch_size, batch_size, clustered_idx)

        t_samples = np.random.randint(T, size=batch_size)
        transitions = {key: episode_batch[key][episode_idxs, t_samples].copy() for key in episode_batch.keys()}
        # her idx
        her_indexes = np.where(np.random.uniform(size=batch_size) < self.future_p)
        future_offset = np.random.uniform(size=batch_size) * (T - t_samples)
        future_offset = future_offset.astype(int)
        future_t = (t_samples + 1 + future_offset)[her_indexes]
        # replace goal with achieved goal
        future_ag = episode_batch['ag'][episode_idxs[her_indexes], future_t]
        transitions['g'][her_indexes] = future_ag
        # to get the params to re-compute reward
        transitions['r'] = np.expand_dims(self.reward_func(transitions['ag_next'], transitions['g'], None), 1)
        transitions = {k: transitions[k].reshape(batch_size, *transitions[k].shape[1:]) for k in transitions.keys()}

        return transitions

    def clustering_her_random(self, rollout_batch_size, batch_size, clustered_idx):
        num_idx = len(clustered_idx)
        batch_size_cluster = int(batch_size/num_idx)
        batch_size_normal = batch_size - num_idx*batch_size_cluster
        episode_idxs = []
        for i in range(num_idx):
            num_in_cluster = len(clustered_idx[i])
            if num_in_cluster >= int(batch_size_cluster/4):
                idx = np.random.randint(0, num_in_cluster, batch_size_cluster)
                episode_idxs += np.array(clustered_idx[i])[idx].tolist()
            else:
                if num_in_cluster != 0:
                    idx = np.random.randint(0, num_in_cluster, num_in_cluster*4)
                    episode_idxs += np.array(clustered_idx[i])[idx].tolist()
                episode_idxs += np.random.randint(0, rollout_batch_size, batch_size_cluster-num_in_cluster*4).tolist()

        if batch_size_normal != 0:
            episode_idxs += np.random.randint(0, rollout_batch_size, batch_size_normal).tolist()

        episode_idxs = np.array(episode_idxs)
        return episode_idxs
