# Supplementary material for: Clustering-based Failed goal Aware Hindsight Experience Replay
Source: PeerJ Comput Sci. 2024 Dec 12;10:e2588. doi: 10.7717/peerj-cs.2588 (PMC11784800; doi:10.7717/peerj-cs.2588)
Supplement: Supplemental Information 1 — The proposed algorithm is trained using the ‘train.py’ script, which along with the required modules, is located in their respective folders. The ‘figures’ folder contains the data used for plotting the experimental results and the ‘graph_hor.py’ script for generating the graphs. [file peerj-cs-10-2588-s001.zip › Clustering-based-Failed-Goal-Aware-Hindsight-Experience-Replay-main/mpi_utils/mpi_utils.py]

from mpi4py import MPI
import numpy as np
import torch

# sync_networks across the different cores
def sync_networks(network):
    """
    netowrk is the network you want to sync

    """
    comm = MPI.COMM_WORLD
    flat_params = _get_flat_params_or_grads(network, mode='params')
    comm.Bcast(flat_params, root=0)
    # set the flat params back to the network
    _set_flat_params_or_grads(network, flat_params, mode='params')

def sync_grads(network):
    flat_grads = _get_flat_params_or_grads(network, mode='grads')
    comm = MPI.COMM_WORLD
    global_grads = np.zeros_like(flat_grads)
    comm.Allreduce(flat_grads, global_grads, op=MPI.SUM)
    _set_flat_params_or_grads(network, global_grads, mode='grads')

# get the flat grads or params
def _get_flat_params_or_grads(network, mode='params'):
    """
    include two kinds: grads and params

    """
    attr = 'data' if mode == 'params' else 'grad'
    return np.concatenate([getattr(param, attr).cpu().numpy().flatten() for param in network.parameters()])

def _set_flat_params_or_grads(network, flat_params, mode='params'):
    """
    include two kinds: grads and params

    """
    attr = 'data' if mode == 'params' else 'grad'
    # the pointer
    pointer = 0
    for param in network.parameters():
        getattr(param, attr).copy_(torch.tensor(flat_params[pointer:pointer + param.data.numel()]).view_as(param.data))
        pointer += param.data.numel()
