# Supplementary material for: Clustering-based Failed goal Aware Hindsight Experience Replay
Source: PeerJ Comput Sci. 2024 Dec 12;10:e2588. doi: 10.7717/peerj-cs.2588 (PMC11784800; doi:10.7717/peerj-cs.2588)
Supplement: Supplemental Information 1 — The proposed algorithm is trained using the ‘train.py’ script, which along with the required modules, is located in their respective folders. The ‘figures’ folder contains the data used for plotting the experimental results and the ‘graph_hor.py’ script for generating the graphs. [file peerj-cs-10-2588-s001.zip › Clustering-based-Failed-Goal-Aware-Hindsight-Experience-Replay-main/mpi_utils/normalizer.py]

import threading
import numpy as np
from mpi4py import MPI

class normalizer:
    def __init__(self, size, eps=1e-2, default_clip_range=np.inf):
        self.size = size
        self.eps = eps
        self.default_clip_range = default_clip_range
        # some local information
        self.local_sum = np.zeros(self.size, np.float32)
        self.local_sumsq = np.zeros(self.size, np.float32)
        self.local_count = np.zeros(1, np.float32)
        # get the total sum sumsq and sum count
        self.total_sum = np.zeros(self.size, np.float32)
        self.total_sumsq = np.zeros(self.size, np.float32)
        self.total_count = np.ones(1, np.float32)
        # get the mean and std
        self.mean = np.zeros(self.size, np.float32)
        self.std = np.ones(self.size, np.float32)
        # thread locker
        self.lock = threading.Lock()
    
    # update the parameters of the normalizer
    def update(self, v):
        v = v.reshape(-1, self.size)
        # do the computing
        with self.lock:
            self.local_sum += v.sum(axis=0)
            self.local_sumsq += (np.square(v)).sum(axis=0)
            self.local_count[0] += v.shape[0]

    # sync the parameters across the cpus
    def sync(self, local_sum, local_sumsq, local_count):
        local_sum[...] = self._mpi_average(local_sum)
        local_sumsq[...] = self._mpi_average(local_sumsq)
        local_count[...] = self._mpi_average(local_count)
        return local_sum, local_sumsq, local_count

    def recompute_stats(self):
        with self.lock:
            local_count = self.local_count.copy()
            local_sum = self.local_sum.copy()
            local_sumsq = self.local_sumsq.copy()
            # reset
            self.local_count[...] = 0
            self.local_sum[...] = 0
            self.local_sumsq[...] = 0
        # synrc the stats
        sync_sum, sync_sumsq, sync_count = self.sync(local_sum, local_sumsq, local_count)
        # update the total stuff
        self.total_sum += sync_sum
        self.total_sumsq += sync_sumsq
        self.total_count += sync_count
        # calculate the new mean and std
        self.mean = self.total_sum / self.total_count
        self.std = np.sqrt(np.maximum(np.square(self.eps), (self.total_sumsq / self.total_count) - np.square(self.total_sum / self.total_count)))
    
    # average across the cpu's data
    def _mpi_average(self, x):
        buf = np.zeros_like(x)
        MPI.COMM_WORLD.Allreduce(x, buf, op=MPI.SUM)
        buf /= MPI.COMM_WORLD.Get_size()
        return buf

    # normalize the observation
    def normalize(self, v, clip_range=None):
        if clip_range is None:
            clip_range = self.default_clip_range
        return np.clip((v - self.mean) / (self.std), -clip_range, clip_range)
