# Supplementary material for: Clustering-based Failed goal Aware Hindsight Experience Replay
Source: PeerJ Comput Sci. 2024 Dec 12;10:e2588. doi: 10.7717/peerj-cs.2588 (PMC11784800; doi:10.7717/peerj-cs.2588)
Supplement: Supplemental Information 1 — The proposed algorithm is trained using the ‘train.py’ script, which along with the required modules, is located in their respective folders. The ‘figures’ folder contains the data used for plotting the experimental results and the ‘graph_hor.py’ script for generating the graphs. [file peerj-cs-10-2588-s001.zip › Clustering-based-Failed-Goal-Aware-Hindsight-Experience-Replay-main/rl_modules/models.py]

import torch
import torch.nn as nn
import torch.nn.functional as F

"""
the input x in both networks should be [o, g], where o is the observation and g is the goal.

"""

# define the actor network
class actor(nn.Module):
    def __init__(self, env_params):
        super(actor, self).__init__()
        self.max_action = env_params['action_max']
        self.fc1 = nn.Linear(env_params['obs'] + env_params['goal'], 256)
        self.fc2 = nn.Linear(256, 256)
        self.fc3 = nn.Linear(256, 256)
        self.action_out = nn.Linear(256, env_params['action'])

    def forward(self, x):
        x = F.relu(self.fc1(x))
        x = F.relu(self.fc2(x))
        x = F.relu(self.fc3(x))
        actions = self.max_action * torch.tanh(self.action_out(x))

        return actions

class critic(nn.Module):
    def __init__(self, env_params):
        super(critic, self).__init__()
        self.max_action = env_params['action_max']
        self.fc1 = nn.Linear(env_params['obs'] + env_params['goal'] + env_params['action'], 256)
        self.fc2 = nn.Linear(256, 256)
        self.fc3 = nn.Linear(256, 256)
        self.q_out = nn.Linear(256, 1)

    def forward(self, x, actions):
        x = torch.cat([x, actions / self.max_action], dim=1)
        x = F.relu(self.fc1(x))
        x = F.relu(self.fc2(x))
        x = F.relu(self.fc3(x))
        q_value = self.q_out(x)

        return q_value
