# Supplementary material for: Clustering-based Failed goal Aware Hindsight Experience Replay
Source: PeerJ Comput Sci. 2024 Dec 12;10:e2588. doi: 10.7717/peerj-cs.2588 (PMC11784800; doi:10.7717/peerj-cs.2588)
Supplement: Supplemental Information 1 — The proposed algorithm is trained using the ‘train.py’ script, which along with the required modules, is located in their respective folders. The ‘figures’ folder contains the data used for plotting the experimental results and the ‘graph_hor.py’ script for generating the graphs. [file peerj-cs-10-2588-s001.zip › Clustering-based-Failed-Goal-Aware-Hindsight-Experience-Replay-main/rl_modules/replay_buffer.py]

import threading
import numpy as np
from sklearn.cluster import KMeans, MeanShift

"""
the replay buffer here is basically from the openai baselines code

"""
class replay_buffer:
    def __init__(self, env_params, buffer_size, sample_func):
        self.env_params = env_params
        self.T = env_params['max_timesteps']
        self.size = buffer_size // self.T ####10^6 // 50 == 20000
        # memory management
        self.current_size = 0
        self.n_transitions_stored = 0
        self.sample_func = sample_func
        # create the buffer to store info
        self.buffers = {'obs': np.empty([self.size, self.T + 1, self.env_params['obs']]),
                        'ag': np.empty([self.size, self.T + 1, self.env_params['goal']]),
                        'g': np.empty([self.size, self.T, self.env_params['goal']]),
                        'actions': np.empty([self.size, self.T, self.env_params['action']]),
                        }

        # faher
        self.size_fgs = 150
        self.idx_fg = 0
        self.fgs = []
        self.cluster = KMeans(n_clusters=8)

        # thread lock
        self.lock = threading.Lock()
    
    # store the episode
    def store_episode(self, episode_batch):
        mb_obs, mb_ag, mb_g, mb_actions = episode_batch
        batch_size = mb_obs.shape[0]
        with self.lock:
            idxs = self._get_storage_idx(inc=batch_size)
            # store the informations
            self.buffers['obs'][idxs] = mb_obs
            self.buffers['ag'][idxs] = mb_ag
            self.buffers['g'][idxs] = mb_g
            self.buffers['actions'][idxs] = mb_actions
            self.n_transitions_stored += self.T * batch_size
            # cher
            self.store_failed_goal(mb_ag, mb_g)

    def store_failed_goal(self, ag, g):
        ag = ag[:,-1,:]
        g = g[:,-1,:]
        failed = np.linalg.norm(ag - g, axis=-1) > 0.05
        for i in range(len(failed)):
            if failed[i]:
                if len(self.fgs) < self.size_fgs:
                    self.fgs.append([])
                self.fgs[self.idx_fg] = g[i,:].tolist()
                self.idx_fg = (self.idx_fg + 1) % self.size_fgs

                if self.idx_fg == self.size_fgs - 1:
                    self.cluster.fit(np.array(self.fgs))

    # sample the data from the replay buffer
    def sample(self, batch_size):
        temp_buffers = {}
        with self.lock:
            for key in self.buffers.keys():
                temp_buffers[key] = self.buffers[key][:self.current_size]
        temp_buffers['obs_next'] = temp_buffers['obs'][:, 1:, :]
        temp_buffers['ag_next'] = temp_buffers['ag'][:, 1:, :]

        # faher
        clustered_idx = []
        if len(self.fgs) == self.size_fgs:
            idx_c = self.cluster.predict(temp_buffers['ag'][:,-1,:])
            for i in range(idx_c.max()+1):
                clustered_idx.append(np.where(idx_c == i)[0].tolist())

        # sample transitions
        transitions = self.sample_func(temp_buffers, batch_size, clustered_idx)
        return transitions

    def _get_storage_idx(self, inc=None):
        inc = inc or 1
        if self.current_size+inc <= self.size:
            idx = np.arange(self.current_size, self.current_size+inc)
        elif self.current_size < self.size:
            overflow = inc - (self.size - self.current_size)
            idx_a = np.arange(self.current_size, self.size)
            idx_b = np.random.randint(0, self.current_size, overflow)
            idx = np.concatenate([idx_a, idx_b])
        else:
            idx = np.random.randint(0, self.size, inc)
        self.current_size = min(self.size, self.current_size+inc)
        if inc == 1:
            idx = idx[0]
        return idx
