# Supplementary material for: Clustering-based Failed goal Aware Hindsight Experience Replay
Source: PeerJ Comput Sci. 2024 Dec 12;10:e2588. doi: 10.7717/peerj-cs.2588 (PMC11784800; doi:10.7717/peerj-cs.2588)
Supplement: Supplemental Information 1 — The proposed algorithm is trained using the ‘train.py’ script, which along with the required modules, is located in their respective folders. The ‘figures’ folder contains the data used for plotting the experimental results and the ‘graph_hor.py’ script for generating the graphs. [file peerj-cs-10-2588-s001.zip › Clustering-based-Failed-Goal-Aware-Hindsight-Experience-Replay-main/train.py]

import numpy as np
import gym
import os, sys
import argparse
from mpi4py import MPI
from rl_modules.ddpg_agent import ddpg_agent
import random
import torch

"""
train the agent, the MPI part code is copy from openai baselines(https://github.com/openai/baselines/blob/master/baselines/her)

"""
def get_args():
    parser = argparse.ArgumentParser()
    # the environment setting
    parser.add_argument('--env-name', type=str, default='FetchPush-v1', help='the environment name')
    parser.add_argument('--n-epochs', type=int, default=200, help='the number of epochs to train the agent')
    parser.add_argument('--n-cycles', type=int, default=50, help='the times to collect samples per epoch')
    parser.add_argument('--n-batches', type=int, default=40, help='the times to update the network')
    parser.add_argument('--save-interval', type=int, default=5, help='the interval that save the trajectory')
    parser.add_argument('--seed', type=int, default=123, help='random seed')
    parser.add_argument('--num-workers', type=int, default=1, help='the number of cpus to collect samples')
    parser.add_argument('--replay-strategy', type=str, default='future', help='the HER strategy')
    parser.add_argument('--clip-return', type=float, default=50, help='if clip the returns')
    parser.add_argument('--save-dir', type=str, default='saved_models/', help='the path to save the models')
    parser.add_argument('--noise-eps', type=float, default=0.2, help='noise eps')
    parser.add_argument('--random-eps', type=float, default=0.3, help='random eps')
    parser.add_argument('--buffer-size', type=int, default=int(1e6), help='the size of the buffer')
    parser.add_argument('--replay-k', type=int, default=4, help='ratio to be replace')
    parser.add_argument('--clip-obs', type=float, default=200, help='the clip ratio')
    parser.add_argument('--batch-size', type=int, default=256, help='the sample batch size')
    parser.add_argument('--gamma', type=float, default=0.98, help='the discount factor')
    parser.add_argument('--action-l2', type=float, default=1, help='l2 reg')
    parser.add_argument('--lr-actor', type=float, default=0.001, help='the learning rate of the actor')
    parser.add_argument('--lr-critic', type=float, default=0.001, help='the learning rate of the critic')
    parser.add_argument('--polyak', type=float, default=0.95, help='the average coefficient')
    parser.add_argument('--n-test-rollouts', type=int, default=20, help='the number of tests')
    parser.add_argument('--clip-range', type=float, default=5, help='the clip range')
    parser.add_argument('--demo-length', type=int, default=20, help='the demo length')
    parser.add_argument('--cuda', default=True, help='if use gpu do the acceleration')
    # parser.add_argument('--cuda', action='store_true', help='if use gpu do the acceleration')
    parser.add_argument('--num-rollouts-per-mpi', type=int, default=4, help='the rollouts per mpi')

    args = parser.parse_args()

    return args

def get_env_params(env):
    obs = env.reset()
    # close the environment
    params = {'obs': obs['observation'].shape[0],
            'goal': obs['desired_goal'].shape[0],
            'action': env.action_space.shape[0],
            'action_max': env.action_space.high[0],
            }
    params['max_timesteps'] = env._max_episode_steps
    return params

def launch(args):
    # create the ddpg_agent
    env = gym.make(args.env_name)
    # set random seeds for reproduce
    env.seed(args.seed + MPI.COMM_WORLD.Get_rank())
    random.seed(args.seed + MPI.COMM_WORLD.Get_rank())
    np.random.seed(args.seed + MPI.COMM_WORLD.Get_rank())
    torch.manual_seed(args.seed + MPI.COMM_WORLD.Get_rank())
    if args.cuda:
        torch.cuda.manual_seed(args.seed + MPI.COMM_WORLD.Get_rank())
    # get the environment parameters
    env_params = get_env_params(env)
    # create the ddpg agent to interact with the environment 
    ddpg_trainer = ddpg_agent(args, env, env_params)
    ddpg_trainer.learn()

if __name__ == '__main__':
    # take the configuration for the HER
    os.environ['OMP_NUM_THREADS'] = '1'
    os.environ['MKL_NUM_THREADS'] = '1'
    os.environ['IN_MPI'] = '1'
    # get the params
    args = get_args()
    launch(args)
